# Supplementary material for: Phosphorylation of Serine 225 in Hepatitis C Virus NS5A Regulates Protein-Protein Interactions
Source: J Virol. 2017 Aug 10;91(17):e00805-17. doi: 10.1128/JVI.00805-17 (PMC5553161; doi:10.1128/JVI.00805-17)
Supplement: Supplemental material [file JVI.00805-17_zjv999182838sd1.xlsx]

## Sheet: welch t test FDR 0.01 S0 0.1_wt
Supplementary Table 1 LC-MS/MS identified proteins in NS5A wt, S225A and S225D precipitates. Proteins identified by LC-MS/MS from affinity purifications with OST-tagged NS5A wt, S225A and S225D in Huh7 cells. Table contains log2 transformed and imputed label-free quantification (LFQ) intensities of all identified proteins. Significantly enriched proteins, p-values and mean differences from welch`…
Gene names	Protein names	Protein IDs	LFQ intensity NS5A wt_1	LFQ intensity NS5A wt_2	LFQ intensity NS5A wt_3	LFQ intensity NS5A wt_4	LFQ intensity NS5A (S225A)_1	LFQ intensity NS5A (S225A)_2	LFQ intensity NS5A (S225A)_3	LFQ intensity NS5A (S225A)_4	LFQ intensity NS5A (S225D)_1	LFQ intensity NS5A (S225D)_2	LFQ intensity NS5A (S225D)_3	LFQ intensity NS5A (S225D)_4	significant_NS5A wt vs. NS5A S225A	p value [-log10]	difference [LFQ intensity; log2]
RPS9	40S ribosomal protein S9	A0A024R4M0;P46781;B5MCT8;C9JM19;F2Z3C0;A8MXK4	22.5485	22.5399	23.6061	24.8351	24.505	24.0353	19.9187	23.4413	22.4924	23.516	22.6859	23.9503		0.128122	0.407333
EPPK1	Epiplakin	A0A075B730;A0A087X1U6;P58107	20.5869	22.6819	22.5543	19.0048	21.3861	23.0832	23.7866	23.5805	23.7204	21.6262	19.8395	22.6216		0.823389	-1.75214
RPS24	40S ribosomal protein S24	E7ETK0;A0A087WUS0;P62847-2;P62847-3;P62847;P62847-4	22.7671	22.3706	21.9582	22.886	22.4496	24.0599	22.8765	22.9826	23.4621	21.8331	21.722	22.079		0.703342	-0.596725
MKI67	Antigen KI-67	A0A087WV66;P46013-2;P46013	21.0759	21.0329	20.1238	21.5316	21.9143	24.4133	21.2766	21.638	21.4202	20.9556	20.4444	19.3711		0.822156	-1.36951
NOP2	Probable 28S rRNA (cytosine(4447)-C(5))-methyltransferase	A0A087WV73;P46087;P46087-4;P46087-2;P46087-3;F5GWB7;F5H709;F5H359;F5H5X6;F5GYR3	22.5738	22.184	22.3513	24.3979	25.7894	25.4614	22.709	22.2065	22.2144	22.5297	20.9726	19.0519		0.490498	-1.1648
FLNA	Filamin-A	A0A087WWY3;Q5HY54;Q60FE5;P21333-2;P21333;H0Y5C6	23.1354	21.9523	22.671	21.2644	21.9295	22.9857	21.4487	21.4859	21.9783	20.0658	21.8117	20.1921		0.214732	0.293352
RPL17;RPL17-C18orf32	60S ribosomal protein L17	A0A087WXM6;J3QQT2;J3KRX5;A0A0A6YYL6;P18621;P18621-3;J3KRB3;A0A087WWH0;J3QS96;J3QLC8;A0A0A0MRF8;P18621-2;A0A087WY81;J3KSJ0	25.2978	25.4158	25.5234	26.7295	26.4332	26.7199	25.6653	26.4413	26.5002	25.3524	24.6647	25.2508		0.676967	-0.57331
C11orf31;SELH	Selenoprotein H	A0A087WYP2;Q8IZQ5;H0YE28	23.5814	20.3943	23.8532	22.5117	20.9693	20.6094	19.3078	20.0419	22.2381	20.6265	23.0181	19.7182		1.30097	2.35303
HNRNPM	Heterogeneous nuclear ribonucleoprotein M	A0A087X0X3;P52272-2;P52272;M0QZM1;M0R019;M0R2T0;M0QY96;M0R2I7;M0R0Y6;M0QYQ7;M0R0N3	24.6904	24.5204	24.1345	24.9158	26.4416	25.9261	25.7984	24.8626	24.232	25.4483	24.8482	25.0333		1.56112	-1.19192
STAU1	Double-stranded RNA-binding protein Staufen homolog 1	A0A087X1A5;O95793-2;O95793-3;O95793;Q5JW28;Q5JW30	22.3645	22.2156	21.744	22.6384	23.0721	22.7613	22.6078	22.2557	22.5714	22.355	19.6449	19.7898		0.861724	-0.433568
RRBP1	Ribosome-binding protein 1	A0A0A0MRV0;Q9P2E9-3;Q9P2E9-2;Q9P2E9;A0A087WVV2;F8W7S5;A0A087WU26;V9GY78;A2A2S5	24.1099	24.8791	24.6638	24.603	23.7074	24.4997	22.0115	22.9025	23.8661	24.6166	24.0655	23.7236		1.03942	1.28371
PRDX1	Peroxiredoxin-1	A0A0A0MSI0;Q06830;A0A0A0MRQ5;H7C3T4;P32119;Q13162	21.0605	24.6396	24.6711	23.9778	21.3456	23.461	23.8933	24.4809	25.0758	25.0413	24.68	25.335		0.0973413	0.292055
RPS15	40S ribosomal protein S15	K7EM56;A0A0B4J2B4;S4R417;K7ELC2;P62841;K7EQJ5	20.5483	19.4198	21.3439	25.4632	20.8872	20.0907	19.3395	21.1998	19.9466	20.4699	18.9618	18.3059		0.397012	1.3145
RPSA	40S ribosomal protein SA	C9J9K3;A0A0C4DG17;P08865;F8WD59	24.7175	24.8345	23.9176	25.421	25.2823	25.4846	24.7481	24.9389	25.818	25.2422	23.689	24.9893		0.494336	-0.390821
DDOST	Dolichyl-diphosphooligosaccharide--protein glycosyltransferase 48 kDa subunit	A0A0C4DGS1;P39656-2;P39656-3;P39656;U3KQ84	27.6852	28.0901	27.5161	27.2995	26.03	19.9655	27.5498	19.537	28.2789	27.9727	28.4167	28.4946		0.910357	4.37715
DDX3X;DDX3Y	ATP-dependent RNA helicase DDX3X;ATP-dependent RNA helicase DDX3Y	A0A0D9SFB3;A0A0D9SG12;A0A0D9SF53;O00571;O00571-2;A0A0J9YVQ7;O15523-2;O15523;A0A087WVZ1;A0A087WX09;B4DLA0;A0A0J9YYH6;C9J8G5;C9J081;O15523-3	23.7732	24.2444	23.7301	23.7128	22.7642	23.2141	22.6044	22.9687	24.1246	24.5972	24.3545	24.6341	+	2.75133	0.977304
SPTAN1	Spectrin alpha chain, non-erythrocytic 1	A0A0D9SF54;A0A0D9SGF6;Q13813-3;Q13813;Q13813-2;A0A0D9SFH4;A0A0D9SFF6	23.0011	22.3265	23.4089	22.4892	23.5945	26.1585	22.6671	20.6317	22.8528	22.6948	21.5825	21.9638		0.142074	-0.456558
HSPA1B;HSPA1A	Heat shock 70 kDa protein 1B;Heat shock 70 kDa protein 1A	A0A0G2JIW1;P0DMV9;P0DMV8;P0DMV8-2;V9GZ37	26.8464	26.1287	25.6901	25.504	22.6311	22.5726	21.9297	22.6634	26.1228	26.1638	26.7711	27.0203	+	3.76384	3.59308
DDX39B;DDX39A	ATP-dependent RNA helicase DDX39A;Spliceosome RNA helicase DDX39B	H0Y400;A0A0G2JJZ9;O00148;Q13838;Q13838-2;A0A140T9X3;Q5STU3	21.5264	21.2857	21.2023	20.7052	21.3856	20.7195	20.3769	20.5629	21.8592	23.0153	21.6852	21.8775		0.727857	0.418705
CENPV	Centromere protein V	A0A0M3HER2;Q7Z7K6-3;Q7Z7K6	20.4594	20.2625	19.2285	20.1051	20.7969	22.7433	20.2563	20.3304	19.1109	20.2116	19.5766	19.1316		0.733825	-1.01785
MATR3	Matrin-3	A0A0R4J2E8;A8MXP9;P43243;D6REM6;D6R991;Q68E03;B3KM87;P43243-2;D6RB45;D6R9F3;D6RBS2;D6RCM3;D6REK4;D6R8Z5;D6RBK5;H0Y8T4	24.6044	23.8294	23.5237	23.5926	23.6073	23.2975	23.4708	20.4409	23.6515	23.7952	23.2471	22.9835		0.660629	1.18341
FASN	Fatty acid synthase;[Acyl-carrier-protein] S-acetyltransferase;[Acyl-carrier-protein] S-malonyltransferase;3-oxoacyl-[acyl-carrier-protein] synthase;3-oxoacyl-[acyl-carrier-protein] reductase;3-hydroxyacyl-[acyl-carrier-protein] dehydratase;Enoyl-[acyl-carrier-protein] reductase;Oleoyl-[acyl-carrier-protein] hydrolase	A0A0U1RQF0;P49327;A0A0U1RRG3	25.6328	24.8449	24.2878	23.5404	23.3038	23.2401	23.3918	23.8847	24.924	25.4762	25.432	25.2213		1.0978	1.12138
RBM39	RNA-binding protein 39	A0A0U1RQH7;H0Y4X3;G3XAC6;Q14498-3;Q14498-2;Q14498;A0A0U1RQW2;Q5QP23	22.7028	22.4365	22.0848	21.5337	20.5382	21.4434	22.0878	22.2294	23.5311	24.4234	22.3528	24.7236		0.623548	0.614754
HIST1H2AJ;HIST1H2AH;H2AFJ;HIST2H2AC;HIST2H2AA3;HIST1H2AD;HIST1H2AG;HIST1H2AC;HIST3H2A;HIST1H2AB	Histone H2A type 1-J;Histone H2A type 1-H;Histone H2A.J;Histone H2A type 2-C;Histone H2A type 2-A;Histone H2A type 1-D;Histone H2A type 1;Histone H2A;Histone H2A type 1-C;Histone H2A type 3;Histone H2A type 1-B/E	A0A0U1RR32;A0A0U1RRH7;Q99878;Q96KK5;Q9BTM1;Q16777;Q6FI13;P20671;P0C0S8;H0YFX9;Q93077;Q7L7L0;P04908;Q9BTM1-2;Q96QV6;P16104;Q71UI9-5	28.7013	30.6347	29.212	31.0669	31.3389	32.1157	30.8156	30.3511	30.3345	30.4795	30.1526	30.0227		0.914413	-1.25162
HIST1H2BI;HIST1H2BC;H2BFS;HIST1H2BK;HIST1H2BN;HIST1H2BL;HIST1H2BM;HIST1H2BH;HIST2H2BF;HIST1H2BD;HIST1H2BA	Histone H2B;Histone H2B type 1-C/E/F/G/I;Histone H2B type F-S;Histone H2B type 1-K;Histone H2B type 1-L;Histone H2B type 1-M;Histone H2B type 1-N;Histone H2B type 1-H;Histone H2B type 2-F;Histone H2B type 1-D;Histone H2B type 1-A	B2R4S9;P62807;P57053;O60814;U3KQK0;Q99880;Q99879;Q99877;Q93079;Q5QNW6;P58876;Q5QNW6-2;Q96A08	26.6986	27.7991	29.3603	30.3485	29.8102	30.8603	29.2279	29.059	27.4234	27.9448	28.0353	27.7959		0.594826	-1.18775
HNRNPC;HNRNPCL4;HNRNPCL1;HNRNPCL3;HNRNPCL2	Heterogeneous nuclear ribonucleoproteins C1/C2;Heterogeneous nuclear ribonucleoprotein C-like 4;Heterogeneous nuclear ribonucleoprotein C-like 1;Heterogeneous nuclear ribonucleoprotein C-like 3;Heterogeneous nuclear ribonucleoprotein C-like 2	G3V576;G3V4W0;B4DY08;B2R5W2;G3V4C1;G3V2Q1;P07910-2;P07910;P07910-4;P07910-3;G3V5X6;G3V3K6;G3V251;B4DSU6;G3V555;G3V5V7;G3V575;G3V2D6;A0A0G2JPF8;A0A0G2JNQ3;P0DMR1;O60812;B7ZW38;B2RXH8;G3V4M8;G3V2H6	26.1039	25.915	24.7112	24.8644	25.62	25.2135	24.141	24.6636	24.6326	26.0587	24.0162	24.7479		0.457993	0.489096
H3F3B;H3F3A;HIST2H3A;HIST3H3;HIST1H3A;HIST2H3PS2;H3F3C	Histone H3;Histone H3.2;Histone H3.1t;Histone H3.3;Histone H3.1;Histone H3.3C	K7EMV3;B4DEB1;K7EK07;K7ES00;Q71DI3;Q16695;P84243;P68431;K7EP01;Q5TEC6;Q6NXT2	25.8032	25.4354	28.4295	29.3564	28.7181	29.7655	28.2226	26.4383	25.5225	23.4736	26.4018	24.4174		0.373238	-1.02998
CCT3	T-complex protein 1 subunit gamma	B4DUR8;P49368-2;P49368	23.2842	23.29	19.362	22.1183	21.7973	19.3479	20.3903	21.0965	22.5883	22.794	22.4422	23.0371		0.582941	1.3556
EIF3C;EIF3CL	Eukaryotic translation initiation factor 3 subunit C;Eukaryotic translation initiation factor 3 subunit C-like protein	Q99613-2;Q99613;B5ME19	20.9709	21.8083	21.4809	21.5844	21.6778	21.0472	21.4161	19.9202	23.1027	21.9683	20.2698	22.0579		0.453921	0.445774
RPL31	60S ribosomal protein L31	H7C2W9;C9JU56;B7Z4E3;B7Z4C8;P62899-3;P62899;P62899-2;B8ZZK4	25.3909	25.7731	24.5495	26.2541	26.6051	26.6882	25.6672	25.2994	24.9565	19.7157	23.3173	19.006		0.531355	-0.573078
MYL6	Myosin light polypeptide 6	F8W1R7;J3KND3;G8JLA2;G3V1V0;B7Z6Z4;P60660-2;P60660;G3V1Y7;F8VPF3;F8VZU9;F8W180;H0YI43;F8VXL3;F8W1I5;P14649	24.398	24.5132	24.1392	24.7045	24.9994	26.0163	23.2623	23.3426	24.6351	23.5048	18.9698	23.2748		0.0161306	0.033597
PTMA	Prothymosin alpha;Prothymosin alpha, N-terminally processed;Thymosin alpha-1	B8ZZQ6;P06454-2;P06454;B8ZZA1;A0A087WUT1;B8ZZW7;H7C2N1	21.4916	20.8362	21.0653	19.2019	20.4555	20.3639	20.5782	19.7129	20.8347	24.9277	20.3346	20.7078		0.276821	0.371151
IMMT	MICOS complex subunit MIC60	C9J406;B9A067;Q16891-2;Q16891-4;Q16891;H7C463;Q16891-3;A0A087WYS0	23.5383	23.4471	21.9975	23.2787	22.4491	22.0558	20.9378	21.6888	23.8854	22.432	21.904	22.1405		1.41855	1.28252
RBM12B	RNA-binding protein 12B	B9ZVT1;Q8IXT5	19.1768	20.2159	20.3995	20.6562	20.3336	20.9365	19.9528	21.2003	19.9992	21.0287	19.9477	19.8421		0.528322	-0.493664
RPL24	60S ribosomal protein L24	C9JXB8;C9JNW5;P83731	26.7788	26.5541	25.1571	26.6707	25.2558	25.2696	24.6538	24.71	26.7641	26.4889	27.1533	26.577		1.48879	1.31791
PCCB	Propionyl-CoA carboxylase beta chain, mitochondrial	E9PDR0;C9JQS9;P05166;E7EX59;P05166-2;E7ETT4;E7EUY3;E7ETT1;F8WBI9;E9PEC3;E7ENC1;C9JVY9;H7C5C9;C9JAW3;C9JVW9	29.8462	29.602	28.7761	28.5189	26.5141	26.4928	27.9188	27.7241	29.7122	29.6241	30.5893	30.0383	+	2.149	2.02337
LIPT1	Lipoyltransferase 1, mitochondrial	C9JUU5;Q9Y234	20.0919	21.7978	22.2245	21.3614	20.2243	20.5859	20.0869	20.5216	19.7669	22.6632	23.3609	23.6352		0.95005	1.01419
RPL35A	60S ribosomal protein L35a	C9K025;P18077;F8WBS5;F8WB72	19.9565	20.8772	20.4586	23.1436	20.2366	21.4316	20.7136	21.0321	20.1391	20.5009	19.0227	20.0315		0.124463	0.25552
RPL32	60S ribosomal protein L32	D3YTB1;F8W727;P62910;D3YTI8	25.3779	20.6332	24.273	24.5052	26.9263	25.9665	24.9207	20.3489	23.2097	19.3771	23.5556	22.8094		0.182713	-0.843295
RPL9	60S ribosomal protein L9	D6RAN4;P32969;E7ESE0;H0Y9V9;H0Y9R4	24.8757	24.5506	23.9417	25.2473	25.7254	25.0044	24.6851	24.4114	25.8554	24.0318	24.0795	24.4235		0.324416	-0.302721
HNRNPH1	Heterogeneous nuclear ribonucleoprotein H;Heterogeneous nuclear ribonucleoprotein H, N-terminally processed	D6RIU0;D6RBM0;E9PCY7;G8JLB6;P31943;E5RGH4;E7EQJ0;D6RAM1;E5RGV0;D6R9T0;D6RFM3;D6RIT2;E7EN40;D6RDU3;D6RJ04;D6RIH9;D6RF17;D6RDL0;H0YAQ2;H0YB39	23.0628	22.4268	24.2851	23.6662	23.2694	23.1368	22.7623	22.9391	22.3098	20.3426	18.5997	23.4243		0.32567	0.333315
LMNB1	Lamin-B1	E9PBF6;P20700;A0A0D9SFE5;A0A0D9SFY5	20.6172	19.7858	20.9253	21.4045	21.3799	26.2573	21.3871	20.1904	19.5597	20.3837	20.9569	20.5657		0.495876	-1.62047
PAICS	Multifunctional protein ADE2;Phosphoribosylaminoimidazole-succinocarboxamide synthase;Phosphoribosylaminoimidazole carboxylase	E9PBS1;P22234;P22234-2	22.2091	21.6125	22.9895	21.7391	20.9618	21.2911	19.4935	20.5642	20.9155	21.1892	19.9123	18.8007		1.65925	1.5599
MYO1B	Unconventional myosin-Ib	E9PDF6;O43795-2;O43795;H7C2Y7;C9JYW1;E7EQD9;Q9UBC5	23.5178	23.2981	22.8558	23.1824	20.118	23.422	20.4732	22.0381	24.1741	22.7016	22.3612	23.1569		0.959724	1.70068
EEF1D	Elongation factor 1-delta	E9PMW7;E9PPR1;E9PL12;E9PQ49;E9PI39;E9PK01;P29692;E9PN91;E9PIZ1;E9PL71;H0YCK7;A0A087X1X7;E9PRY8;P29692-3;P29692-2;E9PNW6;E9PKK3;E9PK72;E9PJD0;E9PK06;E9PQZ1;P29692-4	23.1615	22.8999	21.3194	21.3996	20.465	20.5642	21.2456	21.6465	22.19	23.3927	21.846	22.2206		1.07092	1.21476
RPL27A	60S ribosomal protein L27a	E9PLL6;P46776;E9PJD9;E9PLX7	26.13	25.8191	24.7285	25.8452	26.4082	26.0066	26.0103	25.4588	24.5796	23.7904	24.6803	24.4909		0.404712	-0.340281
CFL1;CFL2	Cofilin-1;Cofilin-2	E9PP50;P23528;E9PQB7;G3V1A4;E9PK25;E9PLJ3;E9PS23;Q9Y281-3;Q9Y281	24.8246	23.2144	22.9066	22.1879	19.6343	23.755	22.9673	23.6085	24.1397	24.9562	22.2423	22.9647		0.291542	0.792072
FAU	40S ribosomal protein S30	E9PR30;P62861	23.5784	23.4536	23.496	23.8383	24.9572	24.8296	24.8585	24.2691	24.062	23.1274	19.4959	23.7062	+	2.7534	-1.13701
PHB2	Prohibitin-2	F5GY37;J3KPX7;Q99623;Q99623-2;F5H3X6;F5GWA7;F5H2D2;F5H0C5	24.5754	24.9869	24.7151	24.4965	22.9139	19.6618	24.582	23.3095	23.6743	23.4711	24.7002	23.6332		0.850163	2.07667
HMGA2	High mobility group protein HMGI-C	F5H2U8;F5H2A4;F5H6H0;P52926-3;P52926-6;P52926-4;P52926-5;P52926-2;P52926	19.5316	19.471	20.6522	20.3583	19.6557	18.7355	20.3977	18.95	20.5105	23.2751	19.757	18.6937		0.549109	0.568588
NAP1L1	Nucleosome assembly protein 1-like 1	F8VY35;F8W0J6;F5H4R6;H0YIV4;P55209-2;P55209;F8W020;F8VUX1;F8VXI6;F8VVB5	29.1338	29.1658	28.6966	28.6088	21.8945	21.802	22.3783	23.2074	29.7831	29.6823	30.2035	29.5367	+	4.4488	6.58069
PDCD2	Programmed cell death protein 2	F5H4V9;Q16342-3;Q16342;F5GWT2;J3QK82;A0A087WYJ3;Q16342-5;Q16342-2;Q16342-4	23.7176	23.685	23.2361	23.2381	20.4682	19.6173	19.9709	20.3066	24.0633	23.9576	24.1939	24.1181	+	4.82752	3.37845
TUBA1C;TUBA1A;TUBA1B;TUBA3C;TUBA3E;TUBA4A	Tubulin alpha-1A chain;Tubulin alpha-1C chain;Tubulin alpha-1B chain;Tubulin alpha-3C/D chain;Tubulin alpha-3E chain;Tubulin alpha-4A chain	F5H5D3;Q71U36-2;Q9BQE3;Q71U36;P68363;P68363-2;Q13748;F8VVB9;Q13748-2;F8VQQ4;Q6PEY2;F8VRZ4;F8VS66;P68366-2;P68366;F8VX09;F8VWV9;C9J2C0;Q9NY65-2;Q9NY65;F8VRK0;C9K0S6;C9JDL2;C9JEV8;C9JDS9;C9JQ00;C9JJQ8;F8W0F6;V9GZ17;F8VXZ7;A6NHL2-2;A6NHL2	29.6564	29.5369	28.7959	29.0363	28.416	28.7932	28.7658	28.9911	29.6581	29.5842	29.8018	29.785		1.08047	0.514862
SYNCRIP	Heterogeneous nuclear ribonucleoprotein Q	F6UXX1;O60506-4;O60506-3;O60506-2;O60506	20.5331	19.5871	20.9748	20.5483	20.6463	21.5579	20.0305	20.64	20.0181	23.6233	18.9632	20.3193		0.300043	-0.307871
POLDIP3	Polymerase delta-interacting protein 3	F6VRR5;Q9BY77;Q9BY77-2;F8WCX5;Q8WUT1;Q6R954;F8WEE2	27.1726	26.4331	26.3034	26.311	27.3866	26.3194	26.5425	26.6306	27.2898	26.9324	27.6715	27.6356		0.210484	-0.164756
RPL18	60S ribosomal protein L18	F8VUA6;H0YHA7;J3QQ67;Q07020-2;Q07020;F8VYV2;G3V203;A0A075B7A0	25.572	25.8243	25.2281	25.9654	26.9209	26.5611	25.4637	25.9562	25.6646	25.14	24.8296	25.4531		0.750197	-0.578033
RPLP0;RPLP0P6	60S acidic ribosomal protein P0;60S acidic ribosomal protein P0-like	F8VZS0;F8VWS0;P05388-2;P05388;F8VS58;F8VQY6;F8VRK7;G3V210;F8VW21;F8VU65;F8VWV4;F8VPE8;Q8NHW5;F8W1K8	22.4289	23.6311	23.1447	24.4027	25.2202	24.5165	23.6883	23.4782	25.3787	23.4013	22.673	23.362		0.69262	-0.82392
HNRNPA1;HNRNPA1L2	Heterogeneous nuclear ribonucleoprotein A1;Heterogeneous nuclear ribonucleoprotein A1, N-terminally processed;Heterogeneous nuclear ribonucleoprotein A1-like 2	F8W6I7;P09651-3;P09651-2;P09651;H0YH80;Q32P51;F8VTQ5;F8VZ49;F8W646;F8VYN5	23.7697	24.5824	22.886	22.5583	23.0131	22.5138	22.2109	22.4482	22.9385	25.1349	22.3667	25.6009		0.851575	0.902603
ATAD3A;ATAD3B	ATPase family AAA domain-containing protein 3A;ATPase family AAA domain-containing protein 3B	H0Y2W2;Q9NVI7-3;Q9NVI7-2;Q9NVI7;Q5T9A4;Q5T9A4-3	22.6782	23.1786	23.1104	22.8872	22.5159	21.9849	22.0382	22.8214	22.1926	22.3706	22.6981	21.9391		1.35154	0.623521
RPL36A;RPL36A-HNRNPH2;RPL36AL	60S ribosomal protein L36a;60S ribosomal protein L36a-like	H0Y5B4;H7BZ11;J3KQN4;P83881;H7BY91;H0Y3V9;Q969Q0;R4GN19	20.1924	22.909	23.9897	24.7205	24.5524	24.3293	23.1336	22.8607	21.9123	21.2005	19.3729	20.6065		0.287039	-0.766079
CALM2;CALM1;CALM3	Calmodulin	H0Y7A7;P62158;F8WBR5;M0QZ52;G3V479;E7ETZ0;E7EMB3;G3V361;Q96HY3	22.7588	22.6908	23.0038	19.5147	21.7548	20.5432	19.8088	20.7718	23.4149	19.2863	19.9225	17.8429		0.630948	1.27238
RPS2	40S ribosomal protein S2	H0YEN5;P15880;I3L404;E9PM36;E9PMM9;E9PQD7;E9PPT0	25.2699	25.7305	25.7111	25.7397	25.755	25.995	25.2089	25.4111	25.6019	24.4539	25.6971	24.5639		0.0331924	0.0202913
RPL28	60S ribosomal protein L28	H0YKD8;P46779;P46779-2;P46779-3;H0YLP6;H0YMF4;P46779-4;P46779-5	21.5965	23.9875	25.2011	26.5594	25.2775	25.7145	23.7766	23.7943	21.3965	22.7576	21.6151	22.656		0.0936018	-0.304595
ANXA2;ANXA2P2	Annexin;Annexin A2;Putative annexin A2-like protein	H0YKS4;H0YMD0;H0YMU9;H0YN42;P07355;P07355-2;H0YMM1;A6NMY6;H0YN52;H0YMD9;H0YNA0;H0YKV8;H0YKL9;H0YKZ7;H0YLV6;H0YMT9;H0YKX9;H0YN28;H0YL33;H0YMW4;H0YNP5;H0YM50;H0YLE2;H0YNB8;H0YKN4	23.7417	23.0962	23.646	20.7003	21.1611	20.0178	20.2017	21.6093	22.4024	23.639	22.5619	22.6797		1.24714	2.04861
DDX17	Probable ATP-dependent RNA helicase DDX17	H3BLZ8;Q92841-1;Q92841-3;Q92841-2;Q92841	22.0886	22.184	21.7972	21.7596	20.9167	21.1674	20.5787	21.1376	22.1184	22.724	20.6805	20.787	+	2.86989	1.00724
TFAM	Transcription factor A, mitochondrial	H7BYN3;Q00059;Q00059-2	22.5692	22.988	22.7801	23.298	22.3545	22.0715	22.362	19.8539	20.9949	23.7474	22.8935	19.6562		0.888545	1.24838
ATP5O	ATP synthase subunit O, mitochondrial	H7C0C1;P48047;H7C086	24.615	23.4947	23.4534	23.0459	22.8922	22.3348	23.9134	24.5774	19.2868	22.8897	23.4794	23.3221		0.138293	0.222778
EBNA1BP2	Probable rRNA-processing protein EBP2	H7C2Q8;Q99848	19.7636	21.2752	19.3439	23.7229	23.0472	23.8149	21.9318	19.9658	22.3263	21.9167	22.0997	18.8836		0.392837	-1.16351
RPS13	40S ribosomal protein S13	J3KMX5;P62277;E9PS50	24.7258	24.3052	24.0057	26.0153	24.4422	26.3754	23.4837	24.4184	25.0065	23.2681	24.4466	23.5058		0.0381236	0.0830612
PI4KA	Phosphatidylinositol 4-kinase alpha	J3KN10;P42356;P42356-2;A8MTF1;A4QPH2-4;A4QPH2	23.8248	23.6042	24.3605	22.9221	22.0104	22.5228	24.2618	21.0938	23.9376	25.2467	26.1296	25.9361		0.767043	1.20569
ALDOA	Fructose-bisphosphate aldolase;Fructose-bisphosphate aldolase A	J3KPS3;P04075;P04075-2;H3BUH7;H3BPS8;H3BQN4;H3BR68;H3BMQ8;H3BR04;H3BU78	21.7449	22.0909	22.665	20.3322	21.3592	21.9407	21.4173	20.3918	19.9001	23.274	19.9537	20.3177		0.30243	0.431008
DDX5	Probable ATP-dependent RNA helicase DDX5	J3KTA4;P17844-2;P17844;A0A0U1RQJ0;J3QSF1	24.7316	25.2439	24.6474	24.8265	24.8623	24.9999	24.6929	24.7029	25.7468	25.4527	25.7066	25.3604		0.116223	0.0478482
RPL19	Ribosomal protein L19;60S ribosomal protein L19	J3QR09;J3KTE4;P84098;J3QL15	25.1059	25.1325	26.075	26.5194	26.8244	26.2672	25.1999	24.9586	23.3742	23.6937	24.4192	24.6693		0.0656631	-0.104357
SRSF1	Serine/arginine-rich splicing factor 1	J3KTL2;Q07955;Q07955-3;Q07955-2;J3QQV5;J3KSW7;J3KSR8	18.4663	23.3822	21.241	20.9485	19.5895	21.443	22.409	19.8203	21.8558	25.1913	22.0811	24.9376		0.0561905	0.194048
MYL12A;MYL12B;MYL9	Myosin regulatory light chain 12A;Myosin regulatory light chain 12B;Myosin regulatory light polypeptide 9	J3QRS3;P19105;O14950;J3KTJ1;P24844;P24844-2	23.0658	23.587	23.7135	23.8555	21.5295	24.2487	19.1189	20.5488	18.8036	23.4441	19.9106	18.6892		0.870913	2.19397
RPL22	60S ribosomal protein L22	K7EP65;K7EKS7;K7ELC4;K7EMH1;K7ERI7;P35268;K7EJT5	24.4877	24.3169	23.543	25.2679	25.3223	25.1518	24.742	23.672	25.4784	23.6504	22.9889	23.8402		0.253695	-0.318106
RPS11	40S ribosomal protein S11	M0QZC5;P62280;M0R1H6;M0R1H5	24.1081	23.8454	25.4261	24.1717	25.1318	25.733	24.9085	24.5056	19.1277	22.5044	19.8776	23.523		0.759751	-0.681893
RPS5	40S ribosomal protein S5;40S ribosomal protein S5, N-terminally processed	M0R0F0;P46782;M0R0R2;M0QZN2	24.2773	20.2478	24.1363	24.667	22.0329	24.5031	24.84	24.6823	24.6656	21.4707	24.0275	22.8659		0.220308	-0.682453
RPL18A	60S ribosomal protein L18a	M0R3D6;M0R1A7;Q02543;M0R0P7;M0R117	20.1981	20.3384	24.1789	25.3504	23.7152	24.9653	23.9268	22.8441	20.3231	19.9987	21.3637	20.063		0.406095	-1.34642
BIN1	Myc box-dependent-interacting protein 1	O00499-9;O00499-10;O00499-7;O00499-8;O00499-4;O00499-6;O00499-11;O00499-3;O00499-2;O00499-5;O00499;S4R418;F5H0W4;A0A0A0MT10;A0A087X188;Q9UBW5-2;Q9UBW5;P49418-2;P49418	26.4558	26.1152	26.6757	26.6027	21.3376	21.8156	22.8184	23.2115	27.1914	27.7988	27.6078	26.8681	+	2.84616	4.16659
PHGDH	D-3-phosphoglycerate dehydrogenase	O43175;Q5SZU1	23.2816	22.2895	22.5328	21.5896	20.3901	21.5936	21.7512	20.4975	23.4211	22.9194	22.2432	23.0985		1.4691	1.36528
ACSL4	Long-chain-fatty-acid--CoA ligase 4	O60488-2;O60488;H0Y9A0	20.5222	22.9054	23.384	20.2466	20.9323	21.6567	22.2077	22.084	20.3412	19.4591	22.1755	19.946		0.017179	0.0443997
UGDH	UDP-glucose 6-dehydrogenase	O60701;E7ER83;E7ETF4;E7EV97;O60701-2;E7ER95;O60701-3	19.2771	21.7686	21.6837	21.4731	21.5603	20.6657	20.9481	20.8077	22.0386	24.1304	20.5822	22.6793		0.0294658	0.0551772
H2AFY	Core histone macro-H2A.1	O75367-2;O75367-3;O75367;D6RCF2;B4DJC3;Q9P0M6	22.4588	22.3614	22.3713	23.439	22.7353	23.778	22.0274	20.6077	22.3316	21.5886	19.8835	22.1529		0.199171	0.370551
ERLIN1	Erlin-1	O75477;B0QZ43;E5RHW4;O94905	21.0508	20.2627	20.692	23.3902	21.1441	21.0611	20.0511	20.6252	21.7741	20.7544	18.9848	20.1526		0.348783	0.628536
VAPB	Vesicle-associated membrane protein-associated protein B/C	O95292;E5RK64;O95292-2	24.7582	24.1447	22.7817	22.7949	23.2216	20.7439	22.2143	19.7042	24.3621	23.3844	24.1384	23.6468		1.17776	2.14881
LMNA	Prelamin-A/C;Lamin-A/C	P02545-3;P02545;P02545-2;P02545-6;Q3BDU5;P02545-5;P02545-4;Q5TCI8;A0A0C4DGC5;H0YAB0	22.522	22.2482	24.8711	23.6794	25.4806	26.6075	23.4827	21.5418	22.7917	23.6631	21.2627	20.7566		0.308614	-0.947971
GAPDH	Glyceraldehyde-3-phosphate dehydrogenase	P04406-2;P04406;E7EUT5	26.9328	25.476	25.0081	23.7045	19.7247	24.3603	20.4286	24.8522	25.0476	27.4226	24.2918	25.696		0.95593	2.93893
HSPB1	Heat shock protein beta-1	P04792;F8WE04;C9J3N8	26.0031	25.2933	26.4366	24.1196	23.2684	23.3851	23.4232	23.6507	26.3395	26.9716	25.4653	25.5041		1.58185	2.0313
RPN1	Dolichyl-diphosphooligosaccharide--protein glycosyltransferase subunit 1	P04843;F8WF32;B7Z4L4	25.6906	25.4873	24.9435	25.4847	20.5638	24.4501	19.692	20.2312	24.6697	24.521	25.6763	25.2684		1.52506	4.16723
RPN2	Dolichyl-diphosphooligosaccharide--protein glycosyltransferase subunit 2	P04844-2;P04844;Q5JYR4;Q5JYR7	24.5733	23.5404	22.9929	22.3289	20.828	19.2171	21.0801	21.3555	23.7453	24.0611	23.8938	24.0096	+	2.17585	2.73866
ATP1A1;ATP1A3	Sodium/potassium-transporting ATPase subunit alpha-1;Sodium/potassium-transporting ATPase subunit alpha-3	P05023-3;P05023-4;P05023;M0R116;A0A0A0MT26;P05023-2;P13637;P13637-2;P13637-3;B1AKY9;P50993;H0Y7C1;M0QXF2;P20648	25.0054	24.7968	23.6617	23.0265	21.5616	22.2435	21.6142	22.3448	24.2485	24.7006	25.0189	24.6658		1.90692	2.18155
SLC25A5	ADP/ATP translocase 2;ADP/ATP translocase 2, N-terminally processed	P05141;P12235;V9GYG0;Q9H0C2	26.8979	26.6217	25.4706	25.3259	26.6081	26.8656	26.8557	26.8505	26.4538	25.929	26.712	26.6248		0.771009	-0.715935
PCCA	Propionyl-CoA carboxylase alpha chain, mitochondrial	P05165;P05165-2;P05165-3;H0Y5U0;Q5JTW6;Q5JVH2;H0Y798;H0Y4B9	29.5189	29.2295	28.9205	28.693	27.1206	26.6182	28.1667	27.6169	29.518	29.2778	30.2555	29.766	+	2.12327	1.70987
RPLP2	60S acidic ribosomal protein P2	P05387;H0YDD8	25.4094	25.2721	25.079	26.8986	27.2191	26.6738	25.6999	24.8462	26.8146	25.9192	24.2989	24.9934		0.273343	-0.444994
KRT18	Keratin, type I cytoskeletal 18	P05783;F8VZY9;CON__H-INV:HIT000015463;CON__Q92764;C4AM86;CON__Q497I4;Q92764	27.8235	29.3739	27.8462	28.4942	28.1901	28.7304	29.7954	29.5383	29.4947	27.6135	26.4793	27.0479		0.622567	-0.679101
ATP5B	ATP synthase subunit beta, mitochondrial;ATP synthase subunit beta	P06576;H0YH81;F8W079;F8W0P7	25.0756	25.2964	25.0554	23.8413	22.1324	22.2011	22.5594	22.754	24.9889	25.6179	25.0895	25.2597	+	2.63669	2.40544
ENO1	Alpha-enolase	P06733;P06733-2;K7EM90;F5H1C3;E5RI09;E5RG95;K7EPM1;K7EKN2;E5RGZ4;F5H0C8;P13929-3;P09104-2;P13929-2;P13929;P09104	24.3326	24.0261	24.0494	20.8139	20.8473	20.8718	20.3924	22.3493	23.8661	26.965	19.5843	22.9373		1.13932	2.19025
NPM1	Nucleophosmin	P06748-2;P06748;P06748-3;E5RI98	25.5187	25.4837	24.9067	26.3225	20.7196	25.8673	26.1243	24.3382	26.3966	24.3038	23.8176	24.1051		0.42154	1.29553
H1F0	Histone H1.0;Histone H1.0, N-terminally processed	P07305;P07305-2	20.707	20.4916	22.2679	22.2703	25.843	24.8776	23.2517	22.0911	20.5167	20.2357	21.0154	22.5033		1.33847	-2.58167
TUBB	Tubulin beta chain	Q5JP53;P07437;Q5ST81	27.5472	27.5134	26.9386	27.1578	26.1288	27.0316	26.9658	26.3896	27.3597	27.3109	27.7079	27.313		1.27745	0.660318
HSP90AA1	Heat shock protein HSP 90-alpha	P07900;P07900-2;Q14568;G3V2J8;Q58FG0	23.5643	22.9122	23.7405	21.857	20.674	22.3151	23.0664	23.4837	23.0185	23.5838	23.0303	23.6999		0.360978	0.633731
HSP90AB1	Heat shock protein HSP 90-beta	P08238;Q58FF7;F8W026;Q96GW1;Q58FG1;Q58FF6	26.3899	25.6395	25.28	24.2471	23.6111	24.8089	24.2731	25.0284	25.4892	26.9255	25.4938	26.1353		0.869655	0.958743
VIM	Vimentin	P08670;B0YJC4;B0YJC5;Q5JVS8;P17661;H7C5W5;P41219;P41219-2;K7EKH6;F8W835;A0A087WYG8;E7EMV2;E7ESP9;Q16352;P07197-2;P07197	28.2893	29.0303	28.3236	29.02	30.1061	31.1328	29.7207	29.2388	29.1611	28.1724	27.1151	27.4653		1.48896	-1.3838
RPS17	40S ribosomal protein S17	P08708;H0YN88;A0A075B716;H0YN73;H3BNC9	24.4545	25.817	24.92	25.7246	26.0702	25.4777	25.6974	25.8452	24.9596	25.1684	17.9866	23.1424		0.702376	-0.543591
GSTP1	Glutathione S-transferase P	P09211;A8MX94;A0A087X243;A0A087X2E9	25.16	23.6604	22.5218	21.8392	20.0228	22.4472	20.1813	19.5302	25.1554	26.6849	20.8922	19.4621		1.51399	2.74999
VIL1	Villin-1	P09327;H7C0B6;B4DV78;P09327-2;C9J2B5	22.7081	20.6892	23.3847	23.4296	23.0377	24.6563	21.0038	19.4615	23.3578	22.2432	21.4401	21.9656		0.147612	0.513041
PARP1	Poly [ADP-ribose] polymerase 1	P09874	22.9806	22.6152	22.3222	23.1637	24.2861	24.9196	24.4229	23.2337	25.1943	22.9828	18.4714	22.9175		1.74125	-1.44513
H2AFV;H2AFZ	Histone H2A.V;Histone H2A.Z;Histone H2A	Q71UI9;P0C0S5;C9J0D1;Q71UI9-3;Q71UI9-4;Q71UI9-2;C9J386	22.7702	23.2022	24.2781	24.3829	21.1132	25.6528	20.3271	20.8364	25.1029	24.2247	23.5732	23.1815		0.564435	1.67597
HIST1H1E;HIST1H1D	Histone H1.4;Histone H1.3	P10412;P16402;P22492	25.1191	25.5155	26.8204	27.7734	29.165	29.8096	27.922	27.8621	27.3753	27.1473	26.9295	27.5726		1.63111	-2.38255
HSPD1	60 kDa heat shock protein, mitochondrial	P10809;E7ESH4;E7EXB4;C9JL25;P10809-2;C9JL19;C9JCQ4	27.5922	26.4955	26.1027	25.7631	24.6686	24.9462	25.352	24.6624	26.1938	27.2651	25.5893	26.3634		1.67062	1.58109
HSPA5	78 kDa glucose-regulated protein	P11021	27.0065	26.0743	26.2862	25.2489	25.6224	24.9495	24.4411	24.1163	26.3164	26.7768	26.641	26.8153		1.50656	1.37165
HSPA8	Heat shock cognate 71 kDa protein	P11142;E9PKE3;P11142-2;E9PN89;E9PNE6;E9PLF4;E9PQQ4;E9PQK7;E9PK54;A8K7Q2;E9PN25;E9PPY6;P54652;E9PI65;E9PM13;E9PS65	30.4623	30.2866	29.9751	29.7479	28.3218	28.6711	28.1513	28.7411	30.4251	30.3394	30.8676	30.5122	+	3.58322	1.64668
TOP2A	DNA topoisomerase 2-alpha	P11388;P11388-2;P11388-3;P11388-4;E9PCY5	21.5184	21.2736	21.242	22.0096	22.8451	25.4845	21.254	20.8356	22.2721	21.5351	21.4709	21.0284		0.423266	-1.09391
PC	Pyruvate carboxylase, mitochondrial	P11498;P11498-2;E9PS68	34.7833	34.3842	33.9378	33.6395	32.6281	32.5171	33.8854	34.0917	34.2914	34.2173	34.7531	34.5634		0.922438	0.905608
EEF2	Elongation factor 2	P13639	23.6089	22.0002	22.3722	20.5849	20.9768	21.2515	21.684	21.5467	19.3584	23.2521	20.9391	22.4308		0.517061	0.77682
PKM	Pyruvate kinase PKM;Pyruvate kinase	P14618;B4DNK4;H3BTN5;P14618-3;P14618-2;H3BQ34;H3BR70;H3BT25;H3BUW1;H3BTJ2;H3BN34;H3BQZ3;H3BU13;P30613-2;P30613	25.8464	25.0334	24.7907	23.5624	23.9656	24.0396	24.4003	25.0855	25.0721	25.8268	24.4733	24.8991		0.339634	0.435479
HSP90B1	Endoplasmin	P14625	22.2887	21.8777	21.5092	21.4689	20.2123	19.7364	21.6187	18.5483	22.071	23.7196	19.2223	22.1824		1.18892	1.75721
JUP	Junction plakoglobin	P14923;C9JTX4;C9J826;C9JK18;C9JKY1	20.7848	21.1488	23.6904	20.8394	20.8367	21.2268	21.5983	21.8965	21.4538	20.9237	21.0084	21.3785		0.111031	0.226259
DSP	Desmoplakin	P15924-2;P15924-3;P15924	22.3271	22.6255	25.9496	22.1158	22.7438	22.4686	23.2505	24.8153	24.6781	22.432	19.443	22.8762		0.0209669	-0.0650706
CREB1;CREM;ATF1	Cyclic AMP-responsive element-binding protein 1;Cyclic AMP-dependent transcription factor ATF-1	P16220-3;P16220-2;P16220;E9PAR2;Q03060-23;Q03060-9;Q03060-24;Q03060-8;C9J4L5;C9JBT4;H7C3I0;E7EWP8;Q03060-32;Q03060-26;C9J896;G5E998;Q03060-21;Q03060-31;Q03060-6;P18846-2;P18846	22.2453	20.6644	23.7142	22.6408	21.7131	20.4932	20.1941	21.7669	21.1218	21.2052	19.2254	20.0874		0.825318	1.27438
HIST1H1B	Histone H1.5	P16401	24.2698	25.5945	25.6793	26.2144	27.0685	28.7113	27.1012	26.4572	27.3231	26.4936	26.4679	26.6228		1.59831	-1.89502
ATP2A2	Sarcoplasmic/endoplasmic reticulum calcium ATPase 2	P16615-5;P16615-2;P16615-3;P16615;P16615-4;H7C5W9;J3QSY6;O14983-3;O14983-2;O14983	25.3172	24.8547	24.0855	24.9073	19.6789	21.5412	22.3017	23.1675	25.6603	25.1387	25.8175	25.3646		1.71683	3.11884
TCP1	T-complex protein 1 subunit alpha	P17987;F5H282;E7EQR6;F5GYL4;F5GZI8;E7ERF2	20.136	21.5391	22.6137	21.765	22.3791	21.0963	20.3607	19.9947	19.0968	21.9257	18.3049	19.7002		0.320008	0.555743
RPL7	60S ribosomal protein L7	P18124;A8MUD9;C9JZ88;C9JIJ5	26.8098	25.8872	25.2345	27.2854	27.0789	26.4234	26.1174	25.7979	25.9159	25.2555	25.185	25.6883		0.0319883	-0.0501652
NCL	Nucleolin	P19338;H7BY16;C9JYW2;C9JLB1;C9J1H7;C9JWL1	28.6875	28.7681	28.2636	29.2096	28.3725	28.3405	28.1134	28.0675	29.2586	27.8341	27.4183	27.975		1.1398	0.508686
FBL	rRNA 2-O-methyltransferase fibrillarin	P22087;M0R0P1;M0R299;M0QXL5;M0R2Q4;M0R2U2;M0R1H0;M0R2B0;A6NHQ2	23.7925	24.3	23.4763	24.6415	24.562	24.7005	19.3131	19.6653	24.0949	20.3203	23.4658	22.7746		0.562847	1.99235
HNRNPA2B1	Heterogeneous nuclear ribonucleoproteins A2/B1	P22626-2;P22626;A0A087WUI2	23.9152	24.3389	21.8895	20.7636	22.2785	22.4046	22.2493	23.2102	22.6779	25.997	19.4909	25.4856		0.0759963	0.191097
RPS3	40S ribosomal protein S3	P23396;E9PPU1;E9PL09;P23396-2;H0YEU2;F2Z2S8;H0YF32;H0YCJ7;E9PQ96;E9PSF4;E9PJH4;E9PK82;H0YES8;E9PQX2	26.6724	26.5733	25.9104	26.3151	26.8173	26.7519	26.6095	27.5025	26.5803	25.8708	26.2007	26.3671		1.09524	-0.552492
ATP5F1	ATP synthase F(0) complex subunit B1, mitochondrial	Q5QNZ2;P24539	20.3444	20.6532	21.6719	18.9665	19.8747	20.6304	20.3027	19.3575	20.2689	20.801	18.9928	20.0874		0.233639	0.367658
ATP5A1	ATP synthase subunit alpha, mitochondrial	P25705;P25705-2;P25705-3;K7EK77;K7ERX7;K7EJP1;K7EQH4;K7ENJ4;K7ESA0	27.5652	26.5879	26.5838	25.7677	24.9998	24.7064	25.8357	26.4609	26.2347	26.5547	26.5879	26.7849		1.07625	1.12546
RPL13	60S ribosomal protein L13	P26373;P26373-2;J3QSB4;J3KS98;H3BTH3;H3BUK8	25.209	24.3434	24.83	26.4599	26.8495	26.5363	25.7506	25.5361	24.6729	23.7131	23.8105	23.4846		0.858421	-0.957565
RPL10;RPL10L	60S ribosomal protein L10;60S ribosomal protein L10-like	X1WI28;P27635;F8W7C6;A0A087WV22;Q96L21;H7C123;H7C2C5;B8A6G2;A6QRI9;H7C2U2	24.5573	26.033	25.6683	25.6441	25.3123	26.0078	24.4337	25.2491	25.2377	24.7538	24.5983	24.0626		0.195722	0.224989
CANX	Calnexin	P27824;P27824-2;P27824-3;H0Y9Q7;D6RHJ3;D6RD16;D6RAQ8;D6RFL1;D6RAU8;D6RB85;D6RDP7;H0Y9H1;D6RGY2	24.8496	24.1085	23.8158	23.6137	22.4602	21.8096	23.0365	23.0582	24.1687	25.5014	24.0734	24.4347		2.02143	1.50573
RPL12	60S ribosomal protein L12	P30050;P30050-2	26.0754	25.7762	24.8952	26.419	26.6529	25.9707	24.6554	24.848	26.4191	24.9722	23.4504	24.6531		0.174476	0.259701
PHB	Prohibitin	P35232;C9JW96;C9JZ20;E7ESE2;E9PCW0;D6RBK0;P35232-2	25.7225	25.1687	24.6637	23.4462	21.9602	21.1751	22.1335	23.4788	23.1571	22.6107	23.9071	22.7068	+	2.02712	2.56338
MYH9	Myosin-9	P35579;P35579-2;Q5BKV1;B1PS43;P35749-4;P35749-3;P35749;P35749-2;B1AH99;Q7Z406;Q7Z406-6;Q7Z406-2;A0A0C4DFM8;A1L2Z2;M0QY43;REV__S4R3H4;REV__E7EQT4;REV__Q9UKV3-5;REV__Q9UKV3;Q7Z406-5;Q7Z406-4	27.3072	27.4966	27.4394	27.5934	27.9225	28.7634	26.5384	27.1684	27.447	26.6098	25.5514	26.2208		0.10116	-0.139018
MYH10	Myosin-10	P35580;P35580-5;P35580-2;P35580-3;P35580-4;E7ERA5	19.545	21.499	21.7141	21.5448	22.0681	23.2666	21.2724	21.6948	22.2662	21.4703	18.7334	21.0741		0.728697	-0.999712
KRT2	Keratin, type II cytoskeletal 2 epidermal	P35908	22.1571	21.4659	25.4054	21.4684	20.5625	24.0659	24.6018	26.3313	23.9854	25.4068	24.4544	25.0621		0.354333	-1.2662
RPL4	60S ribosomal protein L4	P36578;H3BM89;H3BTP7;H3BU31	26.7106	26.9054	26.1904	27.507	27.9383	27.6152	26.9858	26.9791	27.0658	25.9387	26.1707	26.2858		0.746578	-0.551229
SRP14	Signal recognition particle 14 kDa protein	P37108;H0YLA2	25.6839	25.5464	25.0391	25.1988	22.998	24.6081	24.2864	24.9248	25.2887	25.0364	25.4369	24.9473		1.18915	1.16271
RBMX;RBMXL1	RNA-binding motif protein, X chromosome;RNA-binding motif protein, X chromosome, N-terminally processed;RNA binding motif protein, X-linked-like-1	P38159;P38159-2;H0Y6E7;H3BT71;Q96E39;H3BR27;H3BUY5;P38159-3;O75526;Q8N7X1;H3BNC1	24.649	24.3594	24.0958	25.0694	26.534	26.3787	24.6418	24.9951	23.707	24.2499	20.5811	23.1668		0.987732	-1.09398
HSPA9	Stress-70 protein, mitochondrial	P38646;D6RJI2;D6RA73;H0Y8S0;H0YBG6	28.4938	28.3479	28.209	27.4425	27.3567	26.7909	27.9474	28.1783	27.809	27.8278	28.3665	28.3041		0.681798	0.55496
RPS19	40S ribosomal protein S19	P39019;A0A075B6E2;M0R2L9;M0QXK4;M0QYF7;M0R140	25.8575	25.6435	25.8771	25.9709	27.7034	27.2766	27.7847	27.9454	26.1495	25.0136	24.9093	25.718	+	3.6997	-1.84029
RPL3	60S ribosomal protein L3	P39023;H7C422;H7C3M2;G5E9G0;F8WCR1;B5MCW2;Q92901	26.6363	26.1473	25.3884	27.2842	26.7012	27.3809	26.4197	26.6843	26.8201	25.9897	26.1352	26.1875		0.414498	-0.43249
RPL13A;RPL13a	60S ribosomal protein L13a	P40429;Q8J015;M0QYS1;Q6NVV1;M0QZU1;A0A096LPE0	24.3274	24.4694	24.6164	25.3857	25.9002	25.7712	24.9535	23.777	23.9975	23.7631	20.9416	21.7022		0.302587	-0.400682
HADHA	Trifunctional enzyme subunit alpha, mitochondrial;Long-chain enoyl-CoA hydratase;Long chain 3-hydroxyacyl-CoA dehydrogenase	P40939;H0YFD6;P40939-2	25.4767	24.3874	24.399	24.0008	23.3158	22.5316	22.9458	23.7985	23.3206	23.4519	23.3261	23.5756		1.8242	1.41805
TMPO	Lamina-associated polypeptide 2, isoforms beta/gamma;Thymopoietin;Thymopentin;Lamina-associated polypeptide 2, isoform alpha;Thymopoietin;Thymopentin	P42167;G5E972;P42167-2;P42167-3;P42166;H0YJH7	24.6529	24.4048	23.7062	23.3546	23.3852	23.4196	22.7443	22.7005	24.8118	24.7416	24.4702	24.5598		1.37684	0.967244
RPS27	40S ribosomal protein S27	Q5T4L4;P42677	21.009	20.309	24.9269	24.105	24.7493	24.8476	24.3504	20.7797	19.2663	20.8024	24.3953	24.2227		0.30764	-1.09428
RPL35	60S ribosomal protein L35	P42766;F2Z388	19.3844	20.0058	25.8469	20.4179	20.6824	26.8244	24.1774	19.5578	20.7412	21.9683	23.9183	23.8211		0.255779	-1.39678
RPL5	60S ribosomal protein L5	P46777;Q5T7N0	23.6228	22.7791	24.415	25.0643	26.2726	25.5631	24.3832	22.1409	21.6223	23.4105	21.8146	21.6851		0.239663	-0.619676
RPL21	60S ribosomal protein L21	P46778;G3V1B3;M0R181	25.3396	24.9778	24.6125	25.6827	26.7266	25.6898	25.6147	25.7582	26.0184	23.8973	24.4317	24.9049		1.19636	-0.794212
RPS10;RPS10P5	40S ribosomal protein S10;Putative 40S ribosomal protein S10-like	P46783;Q9NQ39;F6U211;S4R435	19.4981	19.1731	24.2457	24.5478	19.9471	25.6793	24.7858	20.318	20.4224	23.7421	23.4491	23.1578		0.149359	-0.816372
RPL29	60S ribosomal protein L29	P47914	20.5163	23.9993	24.8275	24.7411	26.1424	26.4267	25.991	24.31	20.5564	21.3268	20.2614	19.1794		0.926868	-2.19644
NES	Nestin	P48681	25.8824	26.771	25.6257	26.089	27.8692	29.1414	26.8656	26.7067	27.076	25.7285	25.3761	25.969		1.20365	-1.5537
MARCKSL1	MARCKS-related protein	P49006	21.1712	20.7519	22.8133	19.8667	19.3218	20.7444	21.2799	20.027	20.9433	19.8961	20.5915	20.1404		0.484084	0.807521
RPL34	60S ribosomal protein L34	P49207	18.7042	20.8625	23.6231	24.2002	22.8486	23.9716	23.4896	22.3565	20.7121	20.5892	20.0197	18.2817		0.416019	-1.31909
TUFM	Elongation factor Tu, mitochondrial	P49411;H3BNU3	25.7896	24.873	24.7686	24.0383	22.5054	22.1949	23.0833	19.2313	23.1031	23.8314	22.222	24.495		1.54172	3.11363
RPL14	60S ribosomal protein L14	P50914;E7EPB3	25.4403	22.7146	23.0536	26.4332	25.108	26.4931	20.7596	26.7863	24.8049	20.8829	18.3261	20.5224		0.0812134	-0.376338
HNRNPA3	Heterogeneous nuclear ribonucleoprotein A3	P51991-2;P51991;H7C1J8	23.9608	23.9507	22.6746	22.5957	22.7804	23.0023	23.6681	23.8367	24.4377	24.5558	22.6469	24.0631		0.0194369	-0.0264163
KPNA2	Importin subunit alpha-1	P52292;J3QLL0;J3KS65	22.7201	21.9025	21.3808	21.8815	21.1479	22.1091	19.3231	21.0672	22.5977	21.645	18.64	22.3331		0.770332	1.05939
SLC25A1	Tricarboxylate transport protein, mitochondrial	P53007;B4DP62	22.5879	22.8656	22.6247	22.7687	24.1733	24.2238	23.2022	23.134	21.9569	20.7174	19.072	22.5802		1.35649	-0.971591
SUB1	Activated RNA polymerase II transcriptional coactivator p15	P53999	20.2732	20.8278	20.515	21.663	19.7929	20.0353	21.3703	19.199	22.6151	25.6236	18.8879	23.4958		-4.34e-08	0
VCP	Transitional endoplasmic reticulum ATPase	P55072	23.1504	22.1683	24.488	23.1047	20.1419	21.7263	19.0444	20.5425	22.2682	24.5126	22.5959	22.8864	+	2.08856	2.86405
ACTG1;ACTB	Actin, cytoplasmic 2;Actin, cytoplasmic 2, N-terminally processed;Actin, cytoplasmic 1;Actin, cytoplasmic 1, N-terminally processed	P63261;P60709;I3L3I0;I3L1U9;G5E9R0;K7EM38;I3L3R2;E7EVS6;J3KT65;I3L4N8;C9JUM1;C9JZR7;C9JTX5;P63267-2;Q6S8J3;A5A3E0;P0CG38;Q9BYX7;P0CG39;F8WCH0	28.5901	28.4326	29.1608	28.6563	29.4508	30.0504	27.8204	28.4184	28.9534	28.4565	28.0711	28.752		0.159244	-0.225058
RPS20	40S ribosomal protein S20	P60866;P60866-2;E5RIP1;E5RJX2;G3XAN0	23.5442	22.9985	23.353	24.0494	24.431	24.9717	24.0798	19.4782	24.1455	19.7761	23.0543	23.4193		0.0655914	0.246107
RAB2A	Ras-related protein Rab-2A	P61019-2;P61019;H7C125	20.8051	22.4294	21.8724	21.5698	20.6712	20.0209	19.9722	19.6767	21.491	21.8134	22.4494	22.1263		1.97736	1.58394
RPS3A	40S ribosomal protein S3a	P61247;D6RAT0;E9PFI5;H0Y9Y4;D6RG13;H0Y8L7;D6R9B6;D6RB09;D6RAS7;D6RI02;D6RED7;D6RGE0	26.3594	25.9424	25.9079	27.4932	27.5691	27.4846	26.3962	26.059	25.7168	25.5883	23.7273	24.1775		0.368041	-0.451494
RPL26	60S ribosomal protein L26	P61254;J3QRI7;J3QQQ9;J3QQV1;J3QRC4;J3KTJ8;J3KSS0	22.0768	23.154	25.6325	26.3355	26.7369	26.7577	26.0783	24.6503	24.551	23.5047	22.4886	22.0845		0.728918	-1.7561
RPL15	60S ribosomal protein L15;Ribosomal protein L15	P61313;E7EQV9;E7EX53;E7ENU7;P61313-2;E7ERA2	21.6885	21.502	23.9388	26.4074	26.5812	26.4218	25.443	25.2999	21.669	21.9918	22.1493	22.7843		0.959294	-2.55233
RPL27	60S ribosomal protein L27	P61353;K7ELC7;K7EQQ9;K7ERY7	24.1367	23.4451	23.2978	25.3947	25.1314	26.106	25.5416	24.5557	25.3175	23.9	20.6654	24.1199		1.10936	-1.26511
RPL37A	60S ribosomal protein L37a	P61513;G5E9R3;Q6P4E4;E9PEL3;C9J4Z3;M0R0A1;M0R2L6	22.8801	22.7666	23.4012	25.2189	24.6712	25.0895	24.5502	24.3624	22.5323	23.215	22.045	21.8507		0.835647	-1.1016
HNRNPK	Heterogeneous nuclear ribonucleoprotein K	P61978-3;P61978;P61978-2;Q5T6W2;S4R359	25.5839	25.3968	23.2637	23.0999	22.8303	22.3178	22.5969	22.9584	25.1661	26.2964	23.4682	26.099		1.06398	1.6602
RPS8	40S ribosomal protein S8	Q5JR95;P62241	26.1653	26.2166	25.7798	27.1502	27.0024	27.2203	26.5868	27.1312	27.2063	25.0692	25.8433	25.452		0.973395	-0.657176
RPS15A	40S ribosomal protein S15a	P62244;I3L3P7;I3L246;H3BN98;H3BV27;H3BT37;I3L303;H3BVC7	24.4701	23.8962	22.8839	24.6363	24.9678	24.7102	23.8363	23.5472	24.2653	23.1233	23.5775	23.3761		0.2259	-0.293769
RPS16;ZNF90	40S ribosomal protein S16	P62249;M0R3H0;M0R210;A0A087WZ27;M0R1M5;Q6IPX4;M0QX76	24.6619	24.8232	24.4654	25.7175	26.3289	26.3604	25.5745	24.4505	25.2697	23.7324	24.0536	24.2755		0.682654	-0.761546
RPS14	40S ribosomal protein S14	P62263;H0YB22;E5RH77	26.1304	25.4648	25.4842	25.9216	26.5331	26.7303	26.3896	26.425	26.0365	25.2157	25.3315	25.5377		1.92808	-0.769271
RPS23	40S ribosomal protein S23	P62266;D6RD47;D6RDJ2;D6RIX0;D6R9I7	24.7421	25.2388	25.9928	26.7196	26.5076	26.5646	25.9532	25.4028	23.8047	24.7132	25.5157	24.8034		0.361512	-0.433707
RPS18	40S ribosomal protein S18	P62269;J3JS69;A0A0G2JQH2;Q5GGW2	24.5203	25.3068	25.0442	25.519	25.9188	26.1434	24.7714	25.809	25.0723	23.8504	24.1483	24.2759		0.72754	-0.563085
RPL7A	60S ribosomal protein L7a	P62424;Q5T8U3;Q5T8U2	26.3187	25.7451	25.1631	26.4972	27.4743	27.4585	26.9327	26.7965	26.7344	25.2163	24.1905	25.4094		1.75109	-1.23446
RPS4X	40S ribosomal protein S4, X isoform	P62701;C9JEH7;Q8TD47;P22090	27.7996	27.2851	27.1424	27.5744	27.8958	27.8698	27.6328	27.2712	27.5878	26.9117	27.3704	26.895		0.477077	-0.217035
RPL23A	60S ribosomal protein L23a	P62750;H7BY10;K7EJV9;K7ERT8;A8MUS3;K7EMA7	25.8364	25.4123	25.5609	26.0218	27.4258	26.3356	25.5231	25.7121	25.5303	25.8687	25.4251	25.6802		0.519689	-0.541276
RPS6	40S ribosomal protein S6	P62753;A2A3R5;A2A3R7	24.2846	25.903	25.4128	25.5454	25.6439	25.6885	24.934	25.034	24.9296	21.8659	23.2542	23.6333		0.0327628	-0.0386372
HIST1H4A	Histone H4	P62805	29.2523	29.3224	28.7175	30.0585	30.0965	30.877	29.4844	29.4374	29.855	29.1262	29.002	28.9358		0.708342	-0.636157
RPL23	60S ribosomal protein L23	P62829;C9JD32;J3KT29;B9ZVP7;J3KTJ3;J3QQT9	24.727	25.0384	24.953	25.2086	25.4506	25.8281	25.4566	24.663	25.1857	24.7826	24.905	24.3811		0.623695	-0.367803
RPS25	40S ribosomal protein S25	P62851	25.3643	25.6187	24.7911	26.0255	26.1873	26.5145	25.773	26.5192	25.4392	24.6483	24.8928	25.6466		1.31442	-0.798588
RPS28	40S ribosomal protein S28	P62857	25.5434	25.7707	25.4584	26.0557	25.9612	25.8036	25.5041	25.7324	26.4741	25.4831	24.3078	25.2361		0.096089	-0.0432816
RPL10A	60S ribosomal protein L10a	P62906	23.6445	25.0835	24.3653	25.8363	24.5437	24.3849	23.9046	24.7221	25.8823	23.8036	23.4948	23.9602		0.272963	0.343549
RPL11	60S ribosomal protein L11	P62913-2;P62913;Q5VVC9;Q5VVC8	25.7362	25.3158	26.263	27.6314	27.0671	26.7558	25.5178	25.6525	24.5656	23.9458	19.8713	26.0752		0.00614859	-0.0117202
RPL8	60S ribosomal protein L8	P62917;E9PKZ0;E9PKU4;E9PP36;G3V1A1	20.1735	23.3776	24.8925	25.4122	26.4518	26.5135	26.1094	24.7044	24.8087	24.1642	23.5074	23.4402		0.909564	-2.48082
PPIA	Peptidyl-prolyl cis-trans isomerase A;Peptidyl-prolyl cis-trans isomerase A, N-terminally processed;Peptidyl-prolyl cis-trans isomerase	P62937;F8WE65;C9J5S7;P62937-2;E5RIZ5	24.7395	25.0844	25.0618	24.758	20.8435	22.7922	21.6723	23.5283	25.0841	25.4048	26.1799	24.8625		1.73201	2.70185
RPL38	60S ribosomal protein L38	P63173;J3KT73;J3QL01;J3KSP2	26.7416	26.8157	26.2558	26.034	22.1434	27.1408	25.2397	25.287	26.6783	26.377	26.6147	26.3553		0.616513	1.50903
RPS21	40S ribosomal protein S21	Q8WVC2;P63220;Q9BYK1;Q9BYK2	22.0143	19.8943	22.6408	23.8162	21.6875	23.1538	22.4076	19.0861	23.0115	22.5718	19.6104	22.2979		0.161805	0.507621
GNB2L1	Guanine nucleotide-binding protein subunit beta-2-like 1;Guanine nucleotide-binding protein subunit beta-2-like 1, N-terminally processed	P63244;D6RAU2;E9PD14;D6RFZ9;D6RHH4;D6RAC2;J3KPE3;D6REE5;D6RGK8;D6R909;D6RBD0;D6RFX4;H0YAF8;D6R9Z1;H0YAM7;H0Y8W2;D6R9L0;D6RDI0;H0Y9P0;D6RHJ5;D6RF23	22.8696	23.2978	22.362	23.9736	23.2194	23.8581	22.5923	23.1673	24.1679	21.8742	22.6103	22.8061		0.0694175	-0.0835128
YBX1	Nuclease-sensitive element-binding protein 1	P67809;A0A087X1S2;H0Y449;C9J5V9;P16989-2;P16989-3;P16989;A0A0D9SEI8;Q9Y2T7	22.0669	22.2683	23.7401	24.6233	25.2084	24.5046	24.8622	24.941	21.8743	23.9696	23.558	21.8534		1.18938	-1.70439
ACTA1;ACTC1;ACTG2;ACTA2	Actin, alpha skeletal muscle;Actin, alpha cardiac muscle 1;Actin, gamma-enteric smooth muscle;Actin, aortic smooth muscle	P68133;P68032;P63267;P62736;A6NL76;F8WB63;B8ZZJ2;C9JFL5;F6UVQ4;F6QUT6	25.0515	24.0604	25.0075	24.6213	26.1147	26.9577	20.3207	20.0495	26.0794	24.6448	24.6205	24.6809		0.27931	1.32452
EEF1A1P5;EEF1A1;EEF1A2	Putative elongation factor 1-alpha-like 3;Elongation factor 1-alpha 1;Elongation factor 1-alpha;Elongation factor 1-alpha 2	Q5VTE0;P68104;A0A087WVQ9;P68104-2;A0A087WV01;Q05639;A6PW80;Q5JR01	27.8752	27.1506	26.2364	26.1271	26.4941	26.055	25.8875	25.9173	27.4313	27.2916	27.435	28.0364		0.78908	0.758835
TUBB4B;TUBB4A	Tubulin beta-4B chain;Tubulin beta-4A chain	P68371;P04350;Q3ZCM7;M0QY85;M0R2D3;M0QZL7;M0R278;M0R0X0;M0QY37;M0QX14;M0QYM7;A0A075B724	28.9247	29.209	28.5083	28.3896	27.881	28.1283	27.9998	28.2503	29.4863	29.0957	29.2054	29.4105		1.56063	0.693059
ERH	Enhancer of rudimentary homolog	P84090;G3V279	20.1084	22.5201	19.695	20.8624	24.6691	24.5165	22.951	23.2914	24.3202	23.2693	22.814	23.0236	+	2.06078	-3.06052
SRSF3	Serine/arginine-rich splicing factor 3	P84103-2;P84103;A0A087X2D0	23.3156	24.1093	22.8002	22.6441	21.402	23.4215	24.9707	23.7301	22.9068	28.1075	24.1722	26.8033		0.0709245	-0.163754
HNRNPU	Heterogeneous nuclear ribonucleoprotein U	Q00839-2;Q00839;Q5RI18	27.4073	27.082	26.8227	26.835	27.1733	27.1345	27.0918	27.7518	26.4798	26.0312	27.4517	27.4201		0.565087	-0.251084
SPTBN1	Spectrin beta chain, non-erythrocytic 1	Q01082-3;Q01082-2;F8W6C1	23.0516	23.226	22.3111	22.9221	22.8107	25.3914	21.4435	19.5429	24.2305	22.8476	21.8824	22.5758		0.172952	0.58058
HIST1H1A	Histone H1.1	Q02539	24.9416	24.202	23.8809	25.1709	24.8224	25.5442	18.5166	18.4336	25.2855	24.5147	25.4619	25.0149		0.590893	2.71967
RPL6	60S ribosomal protein L6	Q02878;F8VZ45;U3KQR5;F8VR69;F8VZA3;F8VWR1;F8VU16	24.6083	24.9354	26.9036	27.8726	26.668	27.0026	26.645	26.7879	24.055	22.7335	21.6675	23.5207		0.355727	-0.695912
CKAP4	Cytoskeleton-associated protein 4	Q07065	26.9647	26.9794	26.6355	26.6751	25.0162	25.1096	24.7111	24.5715	26.9996	26.8448	27.1415	26.7882	+	4.5166	1.96152
ACACA	Acetyl-CoA carboxylase 1;Biotin carboxylase	Q13085;Q13085-4;Q13085-2;Q59FY4;O00763-3;A0A0C4DGT1;A0A087WWN5;A0A087X2F8;A0A087X126;S4R3S7;F8W8T8;H0YGH5;A0A087WYK6;A0A087WYS8	31.4519	31.2311	30.6535	30.4566	28.3635	28.1396	29.0396	29.3523	31.6545	31.4828	32.4164	32.1337	+	2.9761	2.22451
SQSTM1	Sequestosome-1	Q13501-2;Q13501;E7EMC7;E9PFW8	23.3195	23.885	23.3969	23.5003	20.9648	22.5687	22.2962	22.654	24.6267	23.5564	23.5998	23.9		1.4964	1.40451
TUBB2A;TUBB2B	Tubulin beta-2A chain;Tubulin beta-2B chain	Q13885;Q9BVA1;A0A075B736;Q5SQY0;A6NNZ2;CON__ENSEMBL:ENSBTAP00000025008;Q9H4B7;M0R1I1	23.6041	25.0563	24.3567	24.2651	20.5879	24.6884	23.8171	24.3419	24.5836	23.9755	24.8622	24.0724		0.408198	0.961709
FKBP8	Peptidyl-prolyl cis-trans isomerase FKBP8	Q14318;Q14318-2;A0A0A0MTJ1;Q14318-3;U3KQI1;U3KQ64;M0R2K9	22.6401	21.764	22.0963	22.789	21.4385	19.9812	19.3839	20.8688	21.2419	21.2557	22.7229	21.5154		1.77354	1.90424
KPNB1	Importin subunit beta-1	Q14974;J3QR48;J3KTM9;Q14974-2	22.7801	21.9751	22.9732	18.5653	21.2678	21.9069	21.2066	21.0309	20.0693	20.796	19.9354	23.285		0.0729217	0.220385
EBP	3-beta-hydroxysteroid-Delta(8),Delta(7)-isomerase	Q15125;C9J719;C9JJ78	21.2442	21.8135	22.2717	22.3572	20.2345	20.6683	20.6588	19.7406	21.4864	22.5355	24.5604	19.5169	+	2.46941	1.59612
PLEC	Plectin	Q15149-7;Q15149-8;Q15149-9;Q15149-5;Q15149-4;Q15149-6;Q15149-3;Q15149-2;Q15149;E9PMV1	22.3092	24.4394	24.6957	23.9512	24.3762	25.3026	25.1823	24.2912	25.2033	23.4659	23.1917	23.4192		0.732938	-0.93924
PCBP1	Poly(rC)-binding protein 1	Q15365;F8W0G4;F8VXH9;H3BRU6;F8VZX2;J3QT27;E9PFP8;Q15366-7;Q15366-8;Q15366-4;Q15366-5;P57721-2;P57721-3;P57721-5;Q15366-6;Q15366-3;Q15366;Q15366-2;P57721-4;P57721	20.8691	23.7625	21.4379	20.2308	22.3723	19.0613	20.1349	19.6634	19.1528	22.1052	18.7847	19.8597		0.560051	1.26711
ELAVL1	ELAV-like protein 1	Q15717;Q15717-2;M0QZR9;M0R055;B1AM48;B1APY9;B1APY8;A0A0A0MRX1;A0A0R4J2E6;Q12926-2;Q12926;P26378-4;P26378-2;P26378-5;P26378;P26378-3	27.4628	28.0226	27.9668	27.4144	24.2725	24.5953	24.975	25.5662	27.6602	27.5093	28.4213	27.2471	+	3.4452	2.8644
DBN1	Drebrin	Q16643;Q16643-2;Q16643-3;D6R9W4;D6R9Q9	21.0971	19.1265	20.1239	20.7591	21.5201	22.5732	20.2818	20.5194	22.0304	19.9282	21.1006	20.2931		0.668282	-0.946981
HSP90AB2P	Putative heat shock protein HSP 90-beta 2	Q58FF8	22.607	21.979	21.239	21.5994	20.4045	20.3108	20.6239	20.3474	22.4579	23.3104	19.8252	22.2724		1.8661	1.43443
RALY	RNA-binding protein Raly	Q5QPL9;Q9UKM9-2;Q9UKM9;Q5QPM0;Q5QPM2;Q5QPM1	23.2498	22.1956	23.0392	22.7575	20.2219	23.6558	22.7154	22.5303	23.6071	23.6713	22.4303	20.2599		0.275309	0.529656
FTSJ3	pre-rRNA processing protein FTSJ3	Q8IY81	20.4632	19.6614	20.0536	21.2284	22.023	23.5018	20.0327	21.5764	19.5151	20.9751	19.3826	19.5037		0.856186	-1.43184
SERBP1	Plasminogen activator inhibitor 1 RNA-binding protein	Q8NC51-4;Q8NC51-3;Q8NC51-2;Q8NC51	19.8433	21.1468	19.868	22.2962	23.1782	22.8625	21.6816	21.8793	19.0549	22.2579	19.3972	20.106		1.17338	-1.61184
ATXN2L	Ataxin-2-like protein	Q8WWM7;Q8WWM7-6;Q8WWM7-8;Q8WWM7-5;Q8WWM7-4;Q8WWM7-9;Q8WWM7-2;Q8WWM7-3;H3BUF6;H3BSK9;Q8WWM7-7;H3BRB0;A0A0C4DGL7;H3BSQ5;H3BUE3	25.0957	24.6993	25.4103	24.5707	21.0385	22.2583	23.0746	20.9	24.7402	25.4912	25.5802	25.549	+	2.25282	3.12616
HSPH1	Heat shock protein 105 kDa	Q92598-2;Q92598-3;Q92598;A0A0A0MSM0;Q92598-4;Q5TBM3;R4GN69;D6RJ96;E9PDE8;O95757	22.9307	22.742	22.9089	22.028	20.4738	21.5046	20.6095	20.4978	22.3439	22.0963	22.6566	22.3821	+	2.90096	1.88096
LRRC59	Leucine-rich repeat-containing protein 59	Q96AG4;I3L223	25.7411	25.5893	25.0203	24.5495	23.2876	22.0735	23.525	22.9505	25.1694	25.8786	24.5403	25.3044	+	2.74986	2.26589
MCCC1	Methylcrotonoyl-CoA carboxylase subunit alpha, mitochondrial	Q96RQ3;E9PHF7;F5GYT8;E9PG35;G5E9X5;F8WDI3	30.7375	30.5008	29.9251	29.7139	27.7518	27.5868	28.9258	28.7996	30.4677	30.3463	31.1598	30.6675	+	2.31568	1.95335
PLIN2	Perilipin-2	Q99541;Q5SYF5	23.0402	22.9819	21.8727	21.352	20.8245	20.543	20.1025	20.0332	21.7989	22.3836	18.033	22.0788		1.90986	1.93589
KIF2C	Kinesin-like protein KIF2C;Kinesin-like protein	Q99661-2;Q99661;Q5JR89;Q5JR91	23.2034	22.0154	22.4487	22.773	20.4289	18.5612	19.8682	22.1762	21.9111	22.9929	23.7753	22.1864		1.34011	2.35148
NAP1L4	Nucleosome assembly protein 1-like 4	Q99733;Q99733-2;C9J6D1;C9JZI7;E9PS34;E9PNJ7;A8MXH2;E9PKT8;E9PNW0;E9PJJ2;E9PKI2;E9PP22;C9J1B1;H0YCI4	28.4525	27.9132	28.3238	27.8872	21.3401	19.9904	22.5513	20.4321	29.1226	28.4464	29.4107	28.3572	+	3.17751	7.06569
HCV_NS3		Q99IB8_NS3	28.5331	28.3058	27.7991	27.8269	23.2018	23.6347	24.9651	24.9335	27.4997	27.2402	27.9317	27.8091	+	2.87206	3.93245
HCV_NS4B		Q99IB8_NS4B	23.6741	25.1524	26.3922	19.4487	20.4021	22.7535	23.582	20.9882	20.8658	23.131	24.4729	24.7793		0.447893	1.73543
HCV_NS5A		Q99IB8_NS5A	32.782	32.6476	32.0937	31.8297	29.6034	29.894	30.839	31.589	32.8973	32.8426	33.4485	33.1965		1.73969	1.85694
HCV_RdRp		Q99IB8_RdRp	26.9943	26.654	25.9475	26.3185	24.1039	23.7678	23.9559	23.9412	26.6897	26.5479	26.9513	26.5915	+	3.12021	2.53639
ESYT1	Extended synaptotagmin-1	Q9BSJ8;Q9BSJ8-2	23.9731	24.3782	22.4973	22.1032	20.5811	21.6924	20.4348	21.5653	20.4307	22.5773	18.9138	22.8548		1.68541	2.16954
GTPBP4	Nucleolar GTP-binding protein 1	Q9BZE4-3;Q9BZE4-2;Q9BZE4	20.1266	20.6252	20.5938	19.9879	20.78	22.8431	19.7821	19.8002	20.0153	19.3295	18.7777	20.5709		0.246493	-0.468011
CCDC86	Coiled-coil domain-containing protein 86	Q9H6F5;H0YG79;Q9H6F5-2	20.6488	18.3978	19.4922	21.0727	21.2879	23.5743	20.0742	20.7231	20.3958	20.2452	21.5022	20.41		0.761932	-1.51202
GRPEL1	GrpE protein homolog 1, mitochondrial	Q9HAV7	27.7776	27.5157	27.4417	26.8263	27.3561	27.2657	27.7255	27.5283	27.012	27.3278	27.4435	27.6056		0.128798	-0.0785789
MCCC2	Methylcrotonoyl-CoA carboxylase beta chain, mitochondrial	Q9HCC0;Q9HCC0-2;D6RD67;D6RDF7;D6R9R1;A0A0G2JM88	30.7645	30.1856	29.6657	29.7759	27.5389	27.3182	28.5985	28.3338	30.1015	29.8059	30.7273	30.406	+	2.73355	2.15058
DDX21	Nucleolar RNA helicase 2	Q9NR30;Q9NR30-2;A0A087WVC1;Q9BQ39	24.0894	25.0149	24.89	26.1088	26.8016	26.2678	24.9964	24.1057	25.1687	23.5544	23.8784	23.6866		0.289586	-0.517087
IGF2BP1	Insulin-like growth factor 2 mRNA-binding protein 1	Q9NZI8;Q9NZI8-2;O00425	22.7182	22.8419	20.8898	22.1237	22.2091	23.1729	22.5858	19.0503	23.568	24.4544	22.5501	24.4191		0.141257	0.388854
VAPA	Vesicle-associated membrane protein-associated protein A	Q9P0L0;Q9P0L0-2;J3QKM9	25.1641	26.0993	25.7595	25.6193	22.4992	22.3812	23.3499	24.204	25.76	25.956	27.0847	26.1227	+	2.32753	2.55196
SLC25A13	Calcium-binding mitochondrial carrier protein Aralar2	Q9UJS0;Q9UJS0-2;R4GN64	22.4324	23.4051	21.6702	21.4393	21.6325	21.3248	18.3188	22.8763	23.3721	22.229	23.0914	24.0373		0.49514	1.19862
RAB21	Ras-related protein Rab-21	Q9UL25	20.6387	20.8248	21.3269	20.7907	21.4438	19.7509	19.4054	21.4008	20.1643	20.9095	21.1012	21.1316		0.281216	0.39503
RUVBL1	RuvB-like 1	Q9Y265;Q9Y265-2;J3QLR1;H7C4G5	22.2144	23.5743	21.8815	20.5171	21.3712	21.2556	20.9373	20.891	19.9187	20.3899	21.3092	20.1527		0.62999	0.933045
VDAC3	Voltage-dependent anion-selective channel protein 3	Q9Y277;Q9Y277-2;E5RK27;E5RFP6;E5RJN6;E5RHZ6	21.4496	20.3686	21.3448	21.634	20.3716	19.8209	22.1022	21.4712	18.8871	20.4478	19.8937	20.7441		0.166547	0.257785
THRAP3	Thyroid hormone receptor-associated protein 3	Q9Y2W1	20.6498	20.7868	20.2844	21.6222	22.657	24.0706	21.8722	21.2503	20.5825	19.9016	21.3531	20.8474		1.16229	-1.6267
NOP58	Nucleolar protein 58	Q9Y2X3;H7BZ72	21.6381	21.5006	22.2739	22.4227	22.9733	24.0523	21.9942	21.0016	21.2589	22.1598	21.9699	21.8954		0.321046	-0.546515
RPL36	60S ribosomal protein L36	Q9Y3U8;J3KTD3;J3QSB5	20.1899	21.6853	21.6506	22.9965	24.6316	22.6148	23.4276	19.4495	22.7296	19.3104	18.6332	18.4949		0.295773	-0.900313
SUPT16H	FACT complex subunit SPT16	Q9Y5B9	19.7755	21.3609	20.8355	22.2973	20.4262	23.1529	20.7422	20.7321	22.1824	21.6651	21.0114	21.0589		0.0861022	-0.195991
